# Supplementary material for: Human Milk Oligosaccharides Are Present in Amniotic Fluid and Show Specific Patterns Dependent on Gestational Age
Source: Nutrients. 2022 May 14;14(10):2065. doi: 10.3390/nu14102065 (PMC9146373; doi:10.3390/nu14102065)
Supplement: Supplementary file 1 [file nutrients-14-02065-s001.zip]

Archive with 1 entries (1 files):
- nutrients-1687578-supplementary.pdf
